# Supplementary material for: Performance of disc diffusion and four commercially available MIC tests to determine mecillinam susceptibility on carbapenemase-producing Enterobacterales
Source: J Clin Microbiol. 2025 Apr 14;63(5):e01473-24. doi: 10.1128/jcm.01473-24 (PMC12077098; doi:10.1128/jcm.01473-24)
Supplement: Table S1 — Global characteristics of strains included in this study (isolation date, area of isolation, origin, and carbapenemase content) and results of inhibition zone diameters and MICs obtained. [file jcm.01473-24-s0002.xlsx]

## Sheet: Feuil1
Table S1. Global characteristics of strains included in this study (isolation date, area of isolation, origin and carbapenemase content) and results of inhibition zone diameters and MICs obtained.
Strain	Species	Date of isolation	Origine	Area of isolation (French department)	Carbapenemase	MICs (mg/L) for carbapenem			Disk diffusion method (mm) for mecillinam	Minimal Inhibitory Concentration (mg/L) for mecillinam
						Imipenem	meropenem	ertapenem		Agar dilution	Strip Liofilchem™ MTS™	Agar E test BioMérieux	Broth microdilution Sensititre™	VITEK® 2
389 D8	Escherichia coli	2023-07-11	Rectal swab	92	NDM-7	8	16	16	16	8	0.5	2	32	4
389 I3	Citrobacter freundii	2023-07-12	Sputum	26	OXA-48	2	2	8	14	32	2	8	>32	≥64
390 B7	Escherichia coli	2023-07-13	Urine	33	OXA-244	<=0.25	<=0.25	2	22	2	0.125	1.5	8	4
390 D9	Klebsiella pneumoniae	2023-07-17	Urine	20	NDM-14	>16	>16	>16	13	32	1.5	6	>32	≥64
390 F3	Klebsiella pneumoniae	2023-07-17	Urine	87	OXA-48	1	2	4	18	4	0.38	2	16	≥64
390 F4	Escherichia coli	2023-07-17	Rectal swab	94	NDM-5	4	4	16	20	2	0.25	1.5	8	2
390 F6	Klebsiella pneumoniae	2023-07-18	Rectal swab	73	NDM-1	16	16	>16	14	8	1.5	4	32	≥64
390 F8	Citrobacter freundii	2023-07-18	Rectal swab	73	OXA-48	1	1	1	17	4	0.5	4	8	16
390 G3	Escherichia coli	2023-07-18	Rectal swab	94	NDM-7	8	8	8	16	4	0.5	2	>32	8
390 G8	Escherichia coli	2023-07-18	Peritoneal fluid	56	OXA-244	<=0.25	<=0.25	1	18	2	0.25	2	8	4
390 H4	Escherichia coli	2023-07-18	Urine	92	OXA-244	<=0.25	<=0.25	0.5	17	4	0.5	2	8	8
390 I3	Escherichia coli	2023-07-19	Rectal swab	6	OXA-48	1	<=0.25	1	19	2	0.25	1.5	8	4
390 I4	Citrobacter freundii	2023-07-19	Rectal swab	62	OXA-48	2	2	8	15	8	1	8	>32	16
390 I5	Klebsiella oxytoca	2023-07-19	Urine	62	OXA-48	2	2	2	18	4	0.38	2	16	8
390 I6	Klebsiella pneumoniae	2023-07-19	Rectal swab	2	NDM-5 + OXA-48	>16	>16	>16	14	16	1.5	8	>32	≥64
390 I7	Escherichia coli	2023-07-19	Urine	31	OXA-244	<=0.25	<=0.25	1	17	4	0.38	2	>32	8
390 I9	Citrobacter freundii	2023-07-19	Urine	2	OXA-48	2	1	2	20	2	0.25	1.5	8	≥64
390 J5	Enterobacter cloacae complex	2023-07-19	Rectal swab	69	OXA-48	2	1	4	19	4	0.25	2	16	8
390 J6	Serratia marcescens	2023-07-19	Rectal swab	69	OXA-48	1	<=0.25	1	19	4	0.38	3	>32	≥64
390 J7	Citrobacter freundii	2023-07-19	Rectal swab	69	OXA-48	2	2	4	20	8	0.38	2	16	32
390 K3	Escherichia coli	2023-07-19	Rectal swab	75	NDM-1	8	16	16	20	4	0.25	3	16	8
390 K4	Escherichia coli	2023-07-19	Rectal swab	94	OXA-181	2	2	8	21	2	0.125	1.5	4	4
390 K6	Escherichia coli	2023-07-19	Rectal swab	97	OXA-181	0.5	1	2	27	1	0.047	0.75	4	2
391 B1	Escherichia coli	2023-07-21	Rectal swab	13	NDM-5	8	16	>16	16	4	0.5	3	32	8
391 B10	Citrobacter freundii	2023-07-21	Rectal swab	69	NDM-1	16	16	>16	16	8	0.25	3	32	≥64
391 B2	Escherichia coli	2023-07-21	Rectal swab	13	NDM-5	8	16	>16	15	4	0.5	2	32	8
391 B6	Escherichia coli	2023-07-21	Urine	97	NDM-1	4	8	8	20	4	0.19	1.5	16	4
391 B7	Citrobacter freundii	2023-07-21	Rectal swab	97	NDM-1	8	16	16	19	4	0.25	1	16	4
391 C10	Klebsiella pneumoniae	2023-07-21	Rectal swab	72	NDM-5	16	>16	>16	18	4	0.5	3	32	8
391 C4	Citrobacter freundii	2023-07-21	Rectal swab	62	OXA-48	2	4	16	16	4	0.5	4	32	≥64
391 C5	Citrobacter freundii	2023-07-21	Urine	11	OXA-48	0.5	2	2	13	8	1.5	4	>32	≥64
391 C7	Escherichia coli	2023-07-21	Rectal swab	76	OXA-48	<=0.25	<=0.25	0.5	18	2	0.19	1.5	8	2
391 C9	Citrobacter freundii	2023-07-21	Rectal swab	67	OXA-48	1	2	4	17	16	0.38	4	32	≥64
391 D10	Escherichia coli	2023-07-24	Rectal swab	69	NDM-1	8	16	16	20	2	0.19	1	8	2
391 D2	Enterobacter cloacae complex	2023-07-21	Rectal swab	59	OXA-48	1	4	>16	25	8	0.094	1	4	8
391 D3	Citrobacter freundii	2023-07-24	Rectal swab	2	OXA-48	0.5	1	2	21	2	0.125	2	16	≥64
391 D4	Citrobacter freundii	2023-07-24	Rectal swab	97	OXA-181	1	2	8	17	8	0.75	1.5	16	8
391 D5	Klebsiella pneumoniae	2023-07-24	Rectal swab	97	OXA-181	16	16	>16	18	2	0.5	2	16	≥64
391 F3	Escherichia coli	2023-07-24	Rectal swab	94	OXA-181	1	<=0.25	1	19	4	0.19	2	16	8
391 F4	Escherichia coli	2023-07-24	Rectal swab	94	OXA-244	<=0.25	<=0.25	0.5	19	2	0.125	1	8	4
391 F5	Escherichia coli	2023-07-24	Rectal swab	94	NDM-5	8	>16	>16	19	2	0.25	0.75	16	2
391 F6	Escherichia coli	2023-07-24	Rectal swab	94	NDM-5	>16	>16	>16	13	16	1.5	6	32	32
391 G3	Citrobacter freundii	2023-07-24	Urine	54	NDM-1	4	8	4	18	4	0.38	2	16	4
391 G4	Klebsiella pneumoniae	2023-07-24	Urine	29	OXA-48	1	1	2	19	4	0.25	1.5	16	8
391 H1	Citrobacter freundii	2023-07-25	Rectal swab	59	OXA-48	1	2	8	18	2	0.25	1.5	16	4
391 H10	Citrobacter freundii	2023-07-25	Rectal swab	59	OXA-181	2	2	16	18	4	0.25	1.5	8	8
391 H2	Klebsiella pneumoniae	2023-07-25	Urine	31	NDM-1	16	>16	>16	22	2	0.19	0.75	16	4
391 H3	Klebsiella pneumoniae	2023-07-25	Urine	31	OXA-48	1	1	2	23	1	0.064	0.5	8	4
391 H6	Enterobacter cloacae complex	2023-07-25	Rectal swab	91	OXA-48	4	2	8	19	4	0.125	2	32	≥64
391 H7	Escherichia coli	2023-07-25	Rectal swab	91	NDM-5	16	>16	>16	18	8	0.15	3	>32	8
391 H8	Klebsiella pneumoniae	2023-07-25	Rectal swab	91	NDM-1	16	16	16	17	8	0.38	1.5	32	≥64
391 I3	Klebsiella pneumoniae	2023-07-25	Sputum	93	OXA-48	8	>16	>16	15	8	0.5	3	>32	≥64
391 I8	Klebsiella pneumoniae	2023-07-25	Urine	62	OXA-48	1	1	2	23	2	0.064	1	16	16
391 J3	Klebsiella pneumoniae	2023-07-25	Urine	69	NDM-1	8	16	>16	19	16	0.38	2	32	≥64
391 J5	Citrobacter freundii	2023-07-25	Rectal swab	59	OXA-48	0.5	1	8	15	16	0.5	2	>32	16
391 J7	Citrobacter freundii	2023-07-25	Rectal swab	97	OXA-181	2	8	>16	20	4	0.25	1.5	8	4
391 J9	Klebsiella pneumoniae	2023-07-25	Rectal swab	75	NDM-14	>16	>16	>16	13	32	1.5	8	>32	≥64
392 A5	Enterobacter cloacae complex	2023-07-25	Wound swab	81	NDM-1	16	16	16	11	4	0.25	1	16	8
392 B2	Enterobacter cloacae complex	2023-07-25	Rectal swab	83	OXA-48	4	4	16	16	4	0.5	1	16	8
392 B3	Citrobacter freundii	2023-07-25	Rectal swab	69	OXA-48	2	1	4	19	2	0.38	1	32	16
392 C5	Escherichia coli	2023-07-26	Sputum	6	OXA-244	0.5	<=0.25	<=0.25	18	2	0.19	1.5	16	16
392 C8	Enterobacter cloacae complex	2023-07-26	Urine	28	NDM-1	8	4	8	18	2	0.38	2	16	8
392 D3	Citrobacter freundii	2023-07-26	Rectal swab	54	OXA-48	0.5	1	4	16	8	1.5	4	>32	4
392 F1	Escherichia coli	2023-07-27	Rectal swab	93	NDM-5	4	8	16	20	2	0.19	1	8	2
392 F2	Citrobacter freundii	2023-07-27	Rectal swab	90	OXA-181	0.5	1	4	20	2	0.19	0.75	16	4
392 F3	Escherichia coli	2023-07-27	Rectal swab	90	OXA-48	<=0.25	<=0.25	0.5	23	2	0.19	0.75	8	2
392 F6	Escherichia coli	2023-07-27	Urine	34	OXA-484	<=0.25	<=0.25	1	23	1	0.19	0.75	8	2
392 G2	Klebsiella pneumoniae	2023-07-27	Rectal swab	92	NDM-1	16	16	16	22	4	0.25	2	16	2
392 H9	Citrobacter freundii	2023-07-28	Rectal swab	69	VIM-1 + OXA-181	2	1	2	15	32	1.5	6	>32	≥64
392 J10	Escherichia coli	2023-07-28	Urine	93	OXA-244	<=0.25	<=0.25	<=0.25	23	1	0.125	1.5	8	2
392 J2	Escherichia coli	2023-07-28	Rectal swab	28	OXA-244	<=0.25	<=0.25	0.5	20	2	0.19	1	8	2
392 K6	Escherichia coli	2023-07-28	Urine	63	NDM-5	8	16	>16	19	4	0.38	3	16	8
393 A2	Escherichia coli	2023-07-31	Urine	93	OXA-244	<=0.25	<=0.25	<=0.25	19	2	0.19	1.5	16	4
393 A9	Enterobacter cloacae complex	2023-07-31	Urine	33	OXA-48	1	2	8	20	4	0.38	2	16	8
393 B5	Escherichia coli	2023-07-31	Rectal swab	93	NDM-5	16	>16	>16	17	8	0.75	3	32	8
393 C5	Citrobacter freundii	2023-08-01	Rectal swab	69	OXA-48	1	2	8	21	2	0.25	1.5	16	4
394 A5	Citrobacter freundii	2023-08-04	Rectal swab	69	OXA-181	0.5	0.5	4	16	4	0.75	3	>32	16
394 D4	Citrobacter freundii	2023-08-07	Urine	62	OXA-48	1	2	8	17	8	0.5	3	16	8
394 F3	Klebsiella pneumoniae	2023-08-07	Urine	13	NDM-1	1	2	8	18	4	0.19	2	16	≥64
394 H7	Escherichia coli	2023-08-08	Rectal swab	43	NDM-1	8	16	16	20	8	0.5	1.5	16	4
394 J2	Enterobacter cloacae complex	2023-08-08	Rectal swab	69	OXA-48 + VIM-4	16	8	16	6	>32	12	>256	>32	≥64
394 K4	Klebsiella oxytoca	2023-08-09	Rectal swab	94	NDM-1	4	4	4	17	4	0.75	2	32	≥64
396 H2	Citrobacter freundii	2023-08-18	Rectal swab	54	NDM-1 + OXA-48	2	8	16	18	16	0.75	>256	32	1
396 A6	Klebsiella pneumoniae	2023-08-16	Rectal swab	62	NDM-5 + OXA-48	>16	>16	>16	24	2	0.094	4	4	4
396 A8	Enterobacter cloacae complex	2023-08-16	Rectal swab	91	OXA-181	1	1	4	17	16	0.38	2	>32	8
396 B10	Enterobacter cloacae complex	2023-08-17	Rectal swab	94	NDM-1	4	4	>16	23	2	0.094	3	16	2
396 B4	Escherichia coli	2023-08-16	Rectal swab	9	OXA-48	1	1	2	20	4	0.19	0.75	32	8
396 C7	Klebsiella pneumoniae	2023-08-17	Urine	59	OXA-48	1	1	2	21	4	0.094	1.5	8	4
396 C8	Escherichia coli	2023-08-17	Urine	77	OXA-244	0.5	<=0.25	1	21	2	0.25	1	8	4
396 F1	Citrobacter freundii	2023-08-17	Rectal swab	69	OXA-181	0.5	0.5	2	15	4	0.094	1	32	≥64
396 G8	Klebsiella oxytoca	2023-08-18	Rectal swab	91	NDM-1	2	2	2	28	8	0.047	16	2	≥64
396 G9	Klebsiella pneumoniae	2023-08-18	Urine	59	OXA-48	<=0.25	<=0.25	<=0.25	9	>32	4	6	>32	≥64
396 H5	Klebsiella pneumoniae	2023-08-18	Urine	56	OXA-48	1	1	2	19	8	0.25	2	16	≥64
396 H6	Enterobacter cloacae complex	2023-08-18	Rectal swab	93	OXA-48	1	1	4	19	4	0.25	1.5	16	8
396 I1	Escherichia coli	2023-08-18	Urine	60	NDM-7	1	2	4	30	0.5	0.023	1	2	1
396 I2	Enterobacter cloacae complex	2023-08-18	Rectal swab	75	NDM-1	16	4	4	14	16	0.75	3	32	32
396 J10	Citrobacter freundii	2023-08-21	Rectal swab	59	OXA-48	1	2	8	16	16	0.75	8	>32	≥64
396 J2	Escherichia coli	2023-08-21	Rectal swab	92	OXA-181	0.5	<=0.25	0.5	24	1	0.125	0.5	4	1
396 J4	Klebsiella pneumoniae	2023-08-21	Urine	13	OXA-48	1	1	2	25	2	0.094	1.5	8	2
396 J6	Citrobacter freundii	2023-08-21	Rectal swab	63	OXA-48	2	2	4	21	4	0.19	3	16	≥64
397 A2	Escherichia coli	2023-08-21	Rectal swab	75	OXA-1205	<=0.25	<=0.25	1	18	8	0.38	3	32	8
397 B2	Escherichia coli	2023-08-22	Rectal swab	62	OXA-48	0.5	0.5	2	19	4	0.19	1	32	2
397 B8	Citrobacter freundii	2023-08-22	Rectal swab	59	OXA-48	1	8	16	10	32	2	8	>32	≥64
397 C2	Citrobacter freundii	2023-08-22	Urine	17	OXA-181	0.5	0.5	2	23	2	0.094	1	8	2
397 C6	Escherichia coli	2023-08-22	Rectal swab	33	OXA-181	<=0.25	<=0.25	0.5	24	2	0.047	0.38	2	1
397 F7	Klebsiella pneumoniae	2023-08-23	Rectal swab	94	OXA-181	16	>16	>16	15	16	0.75	3	32	16
397 G10	Enterobacter cloacae complex	2023-08-23	Rectal swab	65	OXA-48	4	8	16	18	4	0.25	1.5	16	32
397 G6	Citrobacter freundii	2023-08-23	Rectal swab	62	OXA-48	1	0.5	2	24	4	0.047	1.5	4	8
397 G9	Klebsiella pneumoniae	2023-08-23	Urine	65	OXA-48	2	2	8	17	1	0.75	2	>32	16
397 H8	Klebsiella pneumoniae	2023-08-24	Rectal swab	33	OXA-48	<=0.25	<=0.25	1	20	2	0.125	0.75	4	4
397 I2	Citrobacter koseri	2023-08-24	Rectal swab	28	OXA-48	1	0.5	1	23	2	0.38	0.75	16	2
398 D4	Enterobacter cloacae complex	2023-08-29	Urine	59	OXA-48	2	4	16	19	4	0.25	1.5	8	8
398 I10	Klebsiella pneumoniae	2023-08-31	Urine	92	NDM-1	>16	>16	>16	11	>32	4	32	>32	≥64
398 I3	Enterobacter cloacae complex	2023-08-31	Rectal swab	45	OXA-181	4	4	>16	13	8	2	8	>32	≥64
398 K4	Klebsiella pneumoniae	2023-08-31	Urine	63	KPC-3	>16	>16	>16	6	>32	≥256	>256	>32	≥64
398 K6	Enterobacter cloacae complex	2023-08-31	Urine	35	NDM-1	>16	>16	>16	7	>32	8	48	>32	≥64
399 F10	Citrobacter freundii	2023-09-06	Rectal swab	69	KPC-3 + NDM-4	16	>16	>16	6	>32	≥256	>256	>32	≥64
399 G2	Serratia marcescens	2023-09-06	Rectal swab	69	NDM-1	2	2	4	6	>32	≥256	>256	>32	≥64
400 B10	Citrobacter freundii	2023-09-08	Rectal swab	10	OXA-48	2	2	8	12	32	3	8	>32	≥64
400 D10	Klebsiella pneumoniae	2023-09-11	Urine	20	NDM-14	>16	>16	>16	16	16	0.75	8	>32	≥64
400 J7	Escherichia coli	2023-09-12	Rectal swab	40	NDM-5	>16	>16	>16	12	32	2	16	>32	≥64
402 D10	Klebsiella pneumoniae	2023-09-19	Urine	97	NDM-1	>16	>16	>16	15	16	0.5	4	32	32
402 D3	Klebsiella pneumoniae	2023-09-19	Rectal swab	62	NDM-5 + OXA-48	>16	>16	>16	14	16	1	6	>32	≥64
402 F10	Enterobacter cloacae complex	2023-09-19	Urine	69	VIM-1	1	0.5	1	12	>32	2	32	>32	≥64
402 F9	Enterobacter cloacae complex	2023-09-19	Urine	31	NDM-1	>16	>16	>16	14	16	0.75	4	>32	32
402 G3	Klebsiella pneumoniae	2023-09-19	Rectal swab	69	NDM-1 + OXA-48	>16	>16	>16	13	32	1	6	>32	≥64
402 G4	Enterobacter cloacae complex	2023-09-19	Rectal swab	69	NDM-1 + OXA-48	16	>16	>16	15	16	1	6	>32	≥64
402 K2	Leclercia adecarboxylata	2023-09-21	Rectal swab	67	VIM-1	0.5	0.5	1	14	16	0.75	2	32	32
402 K3	Enterobacter cloacae complex	2023-09-21	Rectal swab	67	VIM-1	1	0.5	2	13	32	1.5	8	>32	32
403 G2	Klebsiella oxytoca	2023-09-26	Rectal swab	59	OXA-48	0.5	0.5	1	13	>32	1.5	16	>32	≥64
403 H6	Enterobacter cloacae complex	2023-09-26	Blood culture	69	VIM-1	2	<=0.25	1	12	32	1.5	8	>32	32
403 K9	Escherichia coli	2023-09-27	Rectal swab	91	NDM-5	16	>16	>16	14	32	1	4	>32	32
404 B10	Klebsiella oxytoca	2023-09-28	Rectal swab	94	NDM-1	4	4	8	18	8	0.38	2	32	16
404 B6	Escherichia coli	2023-09-28	Rectal swab	94	OXA-181	<=0.25	<=0.25	1	14	16	1	4	>32	32
404 C5	Citrobacter freundii	2023-09-28	Urine	24	OXA-48	2	1	8	18	16	0.38	1.5	>32	≥64
404 C8	Citrobacter freundii	2023-09-28	Rectal swab	62	OXA-48	2	8	>16	13	32	1.5	6	>32	≥64
404 F2	Citrobacter freundii	2023-09-29	Rectal swab	59	OXA-48	1	4	8	16	32	0.75	6	32	≥64
404 K5	Citrobacter freundii	2023-10-03	Rectal swab	75	NDM-1	1	2	8	19	8	0.19	1.5	16	16
405 G10	Klebsiella oxytoca	2023-10-05	Leg bone	31	OXA-48	4	16	>16	19	8	0.5	2	16	16
405 H3	Escherichia coli	2023-10-05	Rectal swab	69	OXA-244	<=0.25	<=0.25	2	19	4	0.38	2	8	8
405 H9	Klebsiella pneumoniae	2023-10-05	Wound swab	10	NDM-1	4	8	16	17	8	1	2	8	8
406 D6	Klebsiella pneumoniae	2023-10-09	Rectal swab	57	NDM-5 + OXA-48	>16	>16	>16	13	16	1	4	>32	≥64
406 D9	Klebsiella pneumoniae	2023-10-09	Rectal swab	20	NDM-14	>16	>16	>16	14	16	1.5	4	>32	≥64
406 F1	Klebsiella pneumoniae	2023-10-09	Rectal swab	67	NDM-1 + OXA-48	>16	>16	>16	15	16	1	3	>32	≥64
406 F10	Klebsiella pneumoniae	2023-10-10	Urine	51	NDM-14	>16	>16	>16	15	16	1	4	>32	≥64
407 C6	Citrobacter freundii	2023-10-12	Rectal swab	69	VIM-1 + OXA-181	2	2	4	7	>32	4	32	>32	≥64
408 A4	Serratia marcescens	2023-10-17	Urine	33	OXA-48	4	1	2	6	>32	≥256	>256	>32	≥64
410 A8	Escherichia coli	2023-10-25	Rectal swab	59	NDM-5 + OXA-181	>16	>16	>16	17	8	0.38	2	32	8
410 D2	Klebsiella pneumoniae	2023-10-26	Rectal swab	13	NDM-1	1	4	8	15	4	0.38	1.5	8	8
410 F6	Klebsiella pneumoniae	2023-10-26	Rectal swab	78	NDM-1	8	16	>16	17	8	0.5	2	8	16
410 H10	Klebsiella oxytoca	2023-10-27	Rectal swab	94	NDM-1	2	2	4	18	16	0.75	1.5	32	≥64
411 A6	Klebsiella pneumoniae	2023-10-30	Rectal swab	94	OXA-48	1	2	8	19	8	0.38	2	16	≥64
411 B1	Klebsiella pneumoniae	2023-10-30	Urine	10	NDM-1	16	16	>16	16	8	0.75	2	32	16
411 B10	Citrobacter freundii	2023-10-31	Blood culture	58	NDM-1	16	16	>16	17	16	0.38	2	>32	8
411 C10	Enterobacter cloacae complex	2023-10-31	Rectal swab	94	OXA-48	0.5	2	16	14	16	1	4	>32	≥64
411 C5	Citrobacter freundii	2023-10-31	Wound swab	69	NDM-4 + OXA-48	16	>16	>16	17	16	0.5	3	>32	≥64
411 F8	Citrobacter freundii	2023-11-02	Rectal swab	75	NDM-1	16	>16	>16	15	16	1	3	>32	16
411 J10	Citrobacter freundii	2023-11-02	Urine	59	OXA-48	0.5	2	8	13	16	0.75	8	32	16
414 A9	Escherichia coli	2023-11-15	Urine	54	OXA-244	<=0.25	<=0.25	0.5	20	4	0.25	1	8	4
414 B9	Citrobacter freundii	2023-11-15	Rectal swab	94	NDM-1	0.5	4	8	13	16	1	3	32	32
414 H4	Escherichia coli	2023-11-20	Rectal swab	94	OXA-48	0.5	0.5	4	18	4	0.25	1	16	2
