# Supplementary material for: Performance of disc diffusion and four commercially available MIC tests to determine mecillinam susceptibility on carbapenemase-producing Enterobacterales
Source: J Clin Microbiol. 2025 Apr 14;63(5):e01473-24. doi: 10.1128/jcm.01473-24 (PMC12077098; doi:10.1128/jcm.01473-24)
Supplement: Table S2 — Performance metrics of mecillinam susceptibility testing methods using the error-rate-bound method across different guidelines and carbapenemase types (A) and error rate acceptance limits (B). [file jcm.01473-24-s0003.xlsx]

## Sheet: Feuil1
			Table S2. Performance metrics of mecillinam susceptibility testing methods using the error-rate-bound method across different guidelines and carbapenemase types (A) and error rate acceptance limits (B).
	A		Disk				Sensititre™					Liofilchem®					BioMérieux Etest®					VITEK®
		total	CA	ME	VME	mE	CA	EA	ME	VME	mE	CA	EA	ME	VME	mE	CA	EA	ME	VME	mE	CA	EA	ME	VME	mE
EUCAST total CPE	total	108 S, 53 R	136 (85%)	5 (5%)	20 (37%)	ND	91 (56%)	61 (38%)	70 (65%)	0 (0%)	ND	113 (70%)	6 (4%)	0 (0%)	48 (91%)	ND	119 (74%)	101 (63%)	1 (1%)	41 (77%)	ND	118 (73%)	100 (62%)	37 (34%)	6 (11%)	ND
	≥ 32	24		ND	0 (0%)	ND			ND	0 (0%)	ND			ND	19 (79%)	ND			ND	13 (54%)	ND			ND	1 (4%)	ND
	8-16	56		0 (0%)	20 (35%)	ND			23 (41%)	0 (0%)	ND			0 (0%)	29 (52%)	ND			1 (2%)	28 (50%)	ND			11 (20%)	5 (9%)	ND
	≤ 4	81		5 (6%)	ND	ND			47 (58%)	ND	ND			0 (0%)	ND	ND			0 (0%)	ND	ND			26 (32%)	ND	ND
CLSI total CPE	total	108 S, 29 I, 24 R	124 (77%)	1 (1%)	2 (9%)	34 (26%)	62 (38%)	61 (38%)	30 (28%)	0 (0%)	69 (52%)	112 (69%)	6 (4%)	0 (0%)	19 (79%)	30 (23%)	116 (72%)	101 (63%)	0 (0%)	13 (54%)	32 (24%)	101 (63%)	100 (62%)	28 (26%)	1 (4%)	31 (23%)
	>32	11		ND	0 (0%)	2 (18%)			ND	0 (0%)	0 (0%)			ND	6 (54%)	1 (9%)			ND	1 (9%)	1 (9%)			ND	0 (0%)	1 (9%)
	8 to 32	69		0 (0%)	2 (3%)	28 (41%)			15 (22%)	0 (0%)	37 (54%)			0 (0%)	13 (19%)	29 (42%)			0 (0%)	12 (17%)	31 (45%)			8 (12%)	1 (1%)	31 (45%)
	≤ 4	81		1 (1%)	ND	4 (5%)			15 (18%)	ND	32 (39%)			0 (0%)	ND	0(0%)			0 (0%)	ND	0(0%)			20 (25%)	ND	0 (0%)
EUCAST NDM and NDM+OXA-48-like	total	37 S, 28 R	52 (80%)	2 (5%)	11 (39%)	ND	37 (57%)	23 (35%)	28 (76%)	0 (0%)	ND	43 (66%)	3 (5%)	0 (0%)	22 (92%)	ND	42 (64%)	32 (49%)	1 (3%)	22 (78%)	ND	53 (81%)	46 (70%)	10 (27%)	2 (7%)	ND
	≥ 32	9		ND	0 (0%)	ND			ND	0 (0%)	ND			ND	5 (71%)	ND			ND	4 (44%)	ND			ND	0 (0%)	ND
	8-16	33		0 (0%)	11 (34%)	ND			11 (33%)	0 (0%)	ND			0 (0%)	17 (57%)	ND			1 (3%)	18 (54%)	ND			8 (24%)	2 (6%)	ND
	≤ 4	23		2 (8%)	ND	ND			17 (70%)	ND	ND			0 (0%)	ND	ND			0 (0%)	ND	ND			2 (9%)	ND	ND
CLSI total NDM and NDM+OXA-48-like	total	37 S, 19 I, 9 R	47 (72%)	1 (3%)	0 (0%)	17 (37%)	18 (28%)	23 (38%)	14 (38%)	0 (0%)	33 (72%)	43 (66%)	3 (5%)	0 (0%)	5 (71%)	17 (35%)	40 (61%)	32 (49%)	0 (0%)	4 (44%)	21 (45%)	37 (57%)	46 (70%)	6 (16%)	0 (0%)	22 (48%)
	>32	4		ND	0 (0%)	0 (0%)			ND	0 (0%)	0 (0%)			ND	2 (50%)	0 (0%)			ND	0 (0%)	0 (0%)			ND	0 (0%)	0 (0%)
	8 to 32	38		0 (0%)	0 (0%)	16 (43%)			9 (24%)	0 (0%)	21 (55%)			0 (0%)	3 (9%)	17 (52%)			0 (0%)	4 (10%)	21 (55%)			4 (10%)	0 (0%)	22 (58%)
	≤ 4	23		1 (4%)	ND	1 (4%)			5 (22%)	ND	12 (52%)			0 (0%)	ND	0(0%)			0 (0%)	ND	0(0%)			2 (9%)	ND	0 (0%)
EUCAST OXA-48-like	total	71 S, 17 R	79 (90%)	2 (3%)	7 (41%)	ND	46 (52%)	23 (26%)	42 (59%)	0 (0%)	ND	72 (82%)	3 (3%)	0 (0%)	16 (94%)	ND	73 (83%)	32 (36%)	0 (0%)	15 (88%)	ND	63 (72%)	46 (52%)	24 (33%)	1 (6%)	ND
	≥ 32	8		ND	1 (12%)	ND			ND	0 (0%)	ND			ND	7 (87%)	ND			ND	6 (75%)	ND			ND	0 (0%)	ND
	8-16	22		2 (9%)	6 (27%)	ND			12 (54%)	0 (0%)	ND			0 (0%)	9 (9%)	ND			0 (0%)	9 (41%)	ND			8 (36%)	1 (4%)	ND
	≤ 4	58		0 (0%)	ND	ND			30 (52%)	ND	ND			0 (0%)	ND	ND			0 (0%)	ND	ND			16 (27%)	ND	ND
CLSI total OXA-48-like	total	71 S, 9 I, 8 R	75 (85%)	0 (0%)	1 (12%)	12 (15%)	37 (42%)	23 (26%)	16 (22%)	0 (0%)	35 (44%)	72 (82%)	3 (3%)	0 (0%)	7 (87%)	9 (11%)	72 (81%)	32 (36%)	0 (0%)	6 (75%)	10 (12%)	58 (66%)	46 (52%)	16 (22%)	0 (0%)	14 (17%)
	>32	3		ND	0 (0%)	1 (33%)			ND	0 (0%)	0 (0%)			ND	2 (67%)	0 (0%)			ND	1 33%)	1 (33%)			ND	0 (0%)	0 (0%)
	8 to 32	27		0 (0%)	1 (4%)	11 (41%)			6 (22%)	0 (0%)	15 (55%)			0 (0%)	5 (18%)	9 (33%)			0 (0%)	5 (18%)	9 (33%)			6 (22%)	0 (0%)	8 (30%)
	≤ 4	58		0 (0%)	ND	0 (0%)			10 (17%)	ND	20 (34%)			0 (0%)	ND	0(0%)			0 (0%)	ND	0(0%)			10 (17%)	ND	6 (10%)
	B
		Intermerdiate zone	VME	ME	mE
		≥ I + 2	<2	NA	<5
		I + 1 to I-1	<10	<10	<40
		≤ I-2	NA	<2	<5
		No Intermerdiate zone	ME	VME
		≥ R + 1	ND	5%
		R + S	<10%	<10%
		≤ S - 1	<2%	ND
